# Supplementary material for: Severe COVID-19 Patients Show an Increase in Soluble TNFR1 and ADAM17, with a Relationship to Mortality
Source: Int J Mol Sci. 2021 Aug 5;22(16):8423. doi: 10.3390/ijms22168423 (PMC8395100; doi:10.3390/ijms22168423)
Supplement: Supplementary file 1 [file ijms-22-08423-s001.zip]

Archive with 1 entries (1 files):
- ijms-1288368-supplementary.pdf
